# Supplementary material for: Uncovering the breeding contribution of transposable elements from landraces to improved varieties through pan-genome-wide analysis in rice
Source: Front Plant Sci. 2025 Apr 14;16:1573546. doi: 10.3389/fpls.2025.1573546 (PMC12034714; doi:10.3389/fpls.2025.1573546)
Supplement: Supplementary file 2 [file Table1.xlsx]

## Sheet: Sheet1
The summary of 192 representative landraces and improved varieties and 29 O. rufipogon accessions.
Accession	Species information	Variety	Reads of RNA-seq
			Leaf	Young panicles
NH001	O. sativa japonica	landrace	Shang et al., 2022	Zhang et al., 2024
NH002	O. sativa japonica	landrace	Shang et al., 2022	Zhang et al., 2024
NH003	O. sativa japonica	landrace	Shang et al., 2022	Zhang et al., 2024
NH005	O. sativa japonica	landrace	Shang et al., 2022	Zhang et al., 2024
NH006	O. sativa indica	landrace	Shang et al., 2022	Zhang et al., 2024
NH007	O. sativa indica	landrace	Shang et al., 2022	Zhang et al., 2024
NH008	O. sativa indica	landrace	Shang et al., 2022	Zhang et al., 2024
NH009	O. sativa indica	landrace	Shang et al., 2022	Zhang et al., 2024
NH010	O. sativa indica	improved	Shang et al., 2022	Zhang et al., 2024
NH011	O. sativa indica	improved	Shang et al., 2022	Zhang et al., 2024
NH012	O. sativa indica	improved	Shang et al., 2022	Zhang et al., 2024
NH013	O. sativa japonica	improved	Shang et al., 2022	Zhang et al., 2024
NH014	O. sativa indica	landrace	Shang et al., 2022	Zhang et al., 2024
NH016	O. sativa japonica	landrace	Shang et al., 2022	Zhang et al., 2024
NH017	O. sativa japonica	landrace	Shang et al., 2022	Zhang et al., 2024
NH018	O. sativa indica	improved	Shang et al., 2022	Zhang et al., 2024
NH019	O. sativa indica	improved	Shang et al., 2022	Zhang et al., 2024
NH021	O. sativa indica	landrace	Shang et al., 2022	Zhang et al., 2024
NH022	O. sativa japonica	landrace	Shang et al., 2022	Zhang et al., 2024
NH024	O. sativa indica	improved	Shang et al., 2022	Zhang et al., 2024
NH025	O. sativa indica	improved	Shang et al., 2022	Zhang et al., 2024
NH026	O. sativa aus	landrace	Shang et al., 2022	Zhang et al., 2024
NH027	O. sativa indica	landrace	Shang et al., 2022	Zhang et al., 2024
NH028	O. sativa indica	improved	Shang et al., 2022	Zhang et al., 2024
NH029	O. sativa indica	improved	Shang et al., 2022	Zhang et al., 2024
NH030	O. sativa japonica	landrace	Shang et al., 2022	Zhang et al., 2024
NH033	O. sativa japonica	landrace	Shang et al., 2022	Zhang et al., 2024
NH034	O. sativa japonica	landrace	Shang et al., 2022	Zhang et al., 2024
NH035	O. sativa indica	improved	Shang et al., 2022	Zhang et al., 2024
NH036	O. sativa indica	improved	Shang et al., 2022	Zhang et al., 2024
NH039	O. sativa japonica	landrace	Shang et al., 2022	Zhang et al., 2024
NH040	O. sativa japonica	improved	Shang et al., 2022	Zhang et al., 2024
NH041	O. sativa japonica	improved	Shang et al., 2022	Zhang et al., 2024
NH042	O. sativa indica	improved	Shang et al., 2022	Zhang et al., 2024
NH044	O. sativa indica	improved	Shang et al., 2022	Zhang et al., 2024
NH045	O. sativa indica	improved	Shang et al., 2022	Zhang et al., 2024
NH046	O. sativa japonica	improved	Shang et al., 2022	Zhang et al., 2024
NH047	O. sativa japonica	improved	Shang et al., 2022	Zhang et al., 2024
NH048	O. sativa japonica	improved	Shang et al., 2022	Zhang et al., 2024
NH051	O. sativa indica	improved	Shang et al., 2022	Zhang et al., 2024
NH052	O. sativa indica	improved	Shang et al., 2022	Zhang et al., 2024
NH053	O. sativa indica	improved	Shang et al., 2022	Zhang et al., 2024
NH054	O. sativa indica	improved	Shang et al., 2022	Zhang et al., 2024
NH055	O. sativa indica	improved	Shang et al., 2022	Zhang et al., 2024
NH056	O. sativa indica	improved	Shang et al., 2022	Zhang et al., 2024
NH057	O. sativa indica	improved	Shang et al., 2022	Zhang et al., 2024
NH058	O. sativa indica	landrace	Shang et al., 2022	Zhang et al., 2024
NH060	O. sativa japonica	landrace	Shang et al., 2022	Zhang et al., 2024
NH061	O. sativa japonica	landrace	Shang et al., 2022	Zhang et al., 2024
NH062	O. sativa japonica	landrace	Shang et al., 2022	Zhang et al., 2024
NH063	O. sativa indica	landrace	Shang et al., 2022	Zhang et al., 2024
NH064	O. sativa indica	landrace	Shang et al., 2022	Zhang et al., 2024
NH065	O. sativa indica	landrace	Shang et al., 2022	Zhang et al., 2024
NH066	O. sativa indica	landrace	Shang et al., 2022	Zhang et al., 2024
NH067	O. sativa indica	landrace	Shang et al., 2022	Zhang et al., 2024
NH069	O. sativa indica	landrace	Shang et al., 2022	Zhang et al., 2024
NH070	O. sativa indica	landrace	Shang et al., 2022	Zhang et al., 2024
NH073	O. sativa indica	landrace	Shang et al., 2022	Zhang et al., 2024
NH074	O. sativa indica	landrace	Shang et al., 2022	Zhang et al., 2024
NH075	Not sure	landrace	Shang et al., 2022	Zhang et al., 2024
NH076	O. sativa indica	landrace	Shang et al., 2022	Zhang et al., 2024
NH077	O. sativa indica	landrace	Shang et al., 2022	Zhang et al., 2024
NH079	O. sativa indica	landrace	Shang et al., 2022	Zhang et al., 2024
NH080	O. sativa indica	landrace	Shang et al., 2022	Zhang et al., 2024
NH081	O. sativa indica	landrace	Shang et al., 2022	Zhang et al., 2024
NH082	O. sativa indica	landrace	Shang et al., 2022	Zhang et al., 2024
NH083	O. sativa indica	landrace	Shang et al., 2022	Zhang et al., 2024
NH084	O. sativa indica	landrace	Shang et al., 2022	Zhang et al., 2024
NH085	O. sativa indica	landrace	Shang et al., 2022	Zhang et al., 2024
NH087	O. sativa japonica	landrace	Shang et al., 2022	Zhang et al., 2024
NH089	O. sativa japonica	landrace	Shang et al., 2022	Zhang et al., 2024
NH090	O. sativa indica	landrace	Shang et al., 2022	Zhang et al., 2024
NH091	O. sativa indica	improved	Shang et al., 2022	Zhang et al., 2024
NH092	O. sativa indica	landrace	Shang et al., 2022	Zhang et al., 2024
NH094	O. sativa indica	landrace	Shang et al., 2022	Zhang et al., 2024
NH095	Not sure	landrace	Shang et al., 2022	Zhang et al., 2024
NH096	O. sativa japonica	landrace	Shang et al., 2022	Zhang et al., 2024
NH097	O. sativa indica	improved	Shang et al., 2022	Zhang et al., 2024
NH098	O. sativa indica	improved	Shang et al., 2022	Zhang et al., 2024
NH099	O. sativa indica	improved	Shang et al., 2022	Zhang et al., 2024
NH100	O. sativa indica	improved	Shang et al., 2022	Zhang et al., 2024
NH101	O. sativa indica	improved	Shang et al., 2022	Zhang et al., 2024
NH103	O. sativa indica	improved	Shang et al., 2022	Zhang et al., 2024
NH104	O. sativa indica	improved	Shang et al., 2022	Zhang et al., 2024
NH105	O. sativa indica	improved	Shang et al., 2022	Zhang et al., 2024
NH107	O. sativa indica	improved	Shang et al., 2022	Zhang et al., 2024
NH109	O. sativa indica	improved	Shang et al., 2022	Zhang et al., 2024
NH110	O. sativa indica	improved	Shang et al., 2022	Zhang et al., 2024
NH111	O. sativa indica	improved	Shang et al., 2022	Zhang et al., 2024
NH112	O. sativa indica	landrace	Shang et al., 2022	Zhang et al., 2024
NH113	O. sativa indica	landrace	Shang et al., 2022	Zhang et al., 2024
NH114	O. sativa indica	landrace	Shang et al., 2022	Zhang et al., 2024
NH115	O. sativa indica	landrace	Shang et al., 2022	Zhang et al., 2024
NH116	O. sativa indica	landrace	Shang et al., 2022	Zhang et al., 2024
NH117	O. sativa japonica	landrace	Shang et al., 2022	Zhang et al., 2024
NH118	O. sativa indica	landrace	Shang et al., 2022	Zhang et al., 2024
NH119	O. sativa japonica	landrace	Shang et al., 2022	Zhang et al., 2024
NH120	O. sativa indica	improved	Shang et al., 2022	Zhang et al., 2024
NH122	O. sativa indica	improved	Shang et al., 2022	Zhang et al., 2024
NH123	O. sativa indica	improved	Shang et al., 2022	Zhang et al., 2024
NH125	O. sativa japonica	improved	Shang et al., 2022	Zhang et al., 2024
NH128	O. sativa indica	improved	Shang et al., 2022	Zhang et al., 2024
NH129	O. sativa indica	improved	Shang et al., 2022	Zhang et al., 2024
NH130	O. sativa indica	landrace	Shang et al., 2022	Zhang et al., 2024
NH131	O. sativa japonica	landrace	Shang et al., 2022	Zhang et al., 2024
NH132	O. sativa indica	landrace	Shang et al., 2022	Zhang et al., 2024
NH133	O. sativa indica	improved	Shang et al., 2022	Zhang et al., 2024
NH134	O. sativa indica	improved	Shang et al., 2022	Zhang et al., 2024
NH135	O. sativa japonica	improved	Shang et al., 2022	Zhang et al., 2024
NH136	O. sativa indica	improved	Shang et al., 2022	Zhang et al., 2024
NH137	O. sativa japonica	improved	Shang et al., 2022	Zhang et al., 2024
NH138	O. sativa indica	improved	Shang et al., 2022	Zhang et al., 2024
NH139	O. sativa indica	improved	Shang et al., 2022	Zhang et al., 2024
NH140	O. sativa indica	improved	Shang et al., 2022	Zhang et al., 2024
NH141	O. sativa japonica	landrace	Shang et al., 2022	Zhang et al., 2024
NH142	O. sativa japonica	landrace	Shang et al., 2022	Zhang et al., 2024
NH143	O. sativa indica	landrace	Shang et al., 2022	Zhang et al., 2024
NH145	O. sativa japonica	landrace	Shang et al., 2022	Zhang et al., 2024
NH146	O. sativa japonica	landrace	Shang et al., 2022	Zhang et al., 2024
NH147	O. sativa japonica	landrace	Shang et al., 2022	Zhang et al., 2024
NH148	O. sativa japonica	improved	Shang et al., 2022	Zhang et al., 2024
NH149	O. sativa japonica	landrace	Shang et al., 2022	Zhang et al., 2024
NH150	O. sativa indica	landrace	Shang et al., 2022	Zhang et al., 2024
NH151	O. sativa indica	improved	Shang et al., 2022	Zhang et al., 2024
NH152	O. sativa japonica	improved	Shang et al., 2022	Zhang et al., 2024
NH153	O. sativa indica	improved	Shang et al., 2022	Zhang et al., 2024
NH155	O. sativa japonica	landrace	Shang et al., 2022	Zhang et al., 2024
NH156	O. sativa japonica	landrace	Shang et al., 2022	Zhang et al., 2024
NH157	O. sativa indica	improved	Shang et al., 2022	Zhang et al., 2024
NH158	O. sativa indica	improved	Shang et al., 2022	Zhang et al., 2024
NH159	O. sativa indica	improved	Shang et al., 2022	Zhang et al., 2024
NH162	Not sure	improved	Shang et al., 2022	Zhang et al., 2024
NH164	Not sure	improved	Shang et al., 2022	Zhang et al., 2024
NH166	O. sativa indica	improved	Shang et al., 2022	Zhang et al., 2024
NH167	O. sativa indica	improved	Shang et al., 2022	Zhang et al., 2024
NH168	O. sativa japonica	landrace	Shang et al., 2022	Zhang et al., 2024
NH170	O. sativa indica	landrace	Shang et al., 2022	Zhang et al., 2024
NH171	O. sativa japonica	landrace	Shang et al., 2022	Zhang et al., 2024
NH173	O. sativa indica	improved	Shang et al., 2022	Zhang et al., 2024
NH174	O. sativa indica	landrace	Shang et al., 2022	Zhang et al., 2024
NH175	O. sativa japonica	landrace	Shang et al., 2022	Zhang et al., 2024
NH176	O. sativa japonica	landrace	Shang et al., 2022	Zhang et al., 2024
NH177	O. sativa indica	landrace	Shang et al., 2022	Zhang et al., 2024
NH178	O. sativa indica	landrace	Shang et al., 2022	Zhang et al., 2024
NH179	O. sativa indica	landrace	Shang et al., 2022	Zhang et al., 2024
NH182	O. sativa indica	landrace	Shang et al., 2022	Zhang et al., 2024
NH183	O. sativa indica	landrace	Shang et al., 2022	Zhang et al., 2024
NH184	O. sativa indica	landrace	Shang et al., 2022	Zhang et al., 2024
NH187	O. sativa indica	landrace	Shang et al., 2022	Zhang et al., 2024
NH189	O. sativa japonica	landrace	Shang et al., 2022	Zhang et al., 2024
NH190	O. sativa indica	landrace	Shang et al., 2022	Zhang et al., 2024
NH191	O. sativa japonica	landrace	Shang et al., 2022	Zhang et al., 2024
NH192	O. sativa indica	landrace	Shang et al., 2022	Zhang et al., 2024
NH193	O. sativa japonica	landrace	Shang et al., 2022	Zhang et al., 2024
NH194	O. sativa indica	landrace	Shang et al., 2022	Zhang et al., 2024
NH196	O. sativa indica	landrace	Shang et al., 2022	Zhang et al., 2024
NH197	O. sativa indica	improved	Shang et al., 2022	Zhang et al., 2024
NH198	O. sativa indica	improved	Shang et al., 2022	Zhang et al., 2024
NH199	O. sativa indica	improved	Shang et al., 2022	Zhang et al., 2024
NH201	O. sativa japonica	improved	Shang et al., 2022	Zhang et al., 2024
NH202	O. sativa indica	improved	Shang et al., 2022	Zhang et al., 2024
NH203	O. sativa indica	improved	Shang et al., 2022	Zhang et al., 2024
NH204	O. sativa japonica	improved	Shang et al., 2022	Zhang et al., 2024
NH205	O. sativa japonica	landrace	Shang et al., 2022	Zhang et al., 2024
NH206	O. sativa indica	improved	Shang et al., 2022	Zhang et al., 2024
NH207	O. sativa indica	landrace	Shang et al., 2022	Zhang et al., 2024
NH208	O. sativa indica	landrace	Shang et al., 2022	Zhang et al., 2024
NH210	O. sativa indica	improved	Shang et al., 2022	Zhang et al., 2024
NH211	O. sativa indica	improved	Shang et al., 2022	Zhang et al., 2024
NH213	O. sativa indica	improved	Shang et al., 2022	Zhang et al., 2024
NH214	O. sativa indica	improved	Shang et al., 2022	Zhang et al., 2024
NH215	O. sativa indica	improved	Shang et al., 2022	Zhang et al., 2024
NH216	O. sativa indica	improved	Shang et al., 2022	Zhang et al., 2024
NH219	O. sativa indica	landrace	Shang et al., 2022	Zhang et al., 2024
NH220	O. sativa indica	landrace	Shang et al., 2022	Zhang et al., 2024
NH221	O. sativa japonica	landrace	Shang et al., 2022	Zhang et al., 2024
NH222	O. sativa indica	landrace	Shang et al., 2022	Zhang et al., 2024
NH223	O. sativa japonica	landrace	Shang et al., 2022	Zhang et al., 2024
NH224	O. sativa indica	landrace	Shang et al., 2022	Zhang et al., 2024
NH226	O. sativa indica	improved	Shang et al., 2022	Zhang et al., 2024
NH227	O. sativa aus	improved	Shang et al., 2022	Zhang et al., 2024
NH229	Not sure	improved	Shang et al., 2022	Zhang et al., 2024
NH231	O. sativa indica	improved	Shang et al., 2022	Zhang et al., 2024
NH232	O. sativa japonica	improved	Shang et al., 2022	Zhang et al., 2024
NH236	O. sativa indica	improved	Shang et al., 2022	Zhang et al., 2024
NH237	O. sativa indica	improved	Shang et al., 2022	Zhang et al., 2024
NH238	O. sativa japonica	improved	Shang et al., 2022	Zhang et al., 2024
NH239	O. sativa indica	improved	Shang et al., 2022	Zhang et al., 2024
NH240	O. sativa japonica	improved	Shang et al., 2022	Zhang et al., 2024
NH241	O. sativa aus	improved	Shang et al., 2022	Zhang et al., 2024
NH242	O. sativa japonica	landrace	Shang et al., 2022	Zhang et al., 2024
NH243	O. sativa indica	improved	Shang et al., 2022	Zhang et al., 2024
CW01	O. rufipogon	NA	NA	NA
CW02	O. rufipogon	NA	NA	NA
CW03	Not sure	NA	NA	NA
CW05	O. rufipogon	NA	NA	NA
CW06	Not sure	NA	NA	NA
CW07	O. rufipogon	NA	NA	NA
CW08	O. rufipogon	NA	NA	NA
CW09	O. rufipogon	NA	NA	NA
CW10	O. rufipogon	NA	NA	NA
CW11	O. rufipogon	NA	NA	NA
CW12	O. rufipogon	NA	NA	NA
CW13	O. rufipogon	NA	NA	NA
CW14	O. rufipogon	NA	NA	NA
CW15	O. rufipogon	NA	NA	NA
CW16	O. rufipogon	NA	NA	NA
CW17	O. rufipogon	NA	NA	NA
CW18	O. rufipogon	NA	NA	NA
CW19	O. rufipogon	NA	NA	NA
CW21	O. rufipogon	NA	NA	NA
CW22	O. rufipogon	NA	NA	NA
CW23	O. rufipogon	NA	NA	NA
CW31	O. rufipogon	NA	NA	NA
CW32	O. rufipogon	NA	NA	NA
CW33	O. rufipogon	NA	NA	NA
CW34	O. rufipogon	NA	NA	NA
CW35	O. rufipogon	NA	NA	NA
CW36	O. rufipogon	NA	NA	NA
CW37	O. rufipogon	NA	NA	NA
CW38	O. rufipogon	NA	NA	NA
